# Supplementary material for: Scale-Dependent Habitat Nestedness and Its Implications for Anuran Conservation in the Chengdu Region: A Multi-Extent Analysis
Source: Animals (Basel). 2024 Oct 11;14(20):2931. doi: 10.3390/ani14202931 (PMC11503938; doi:10.3390/ani14202931)
Supplement: Supplementary file 1 [file animals-14-02931-s001.zip]

Archive with 1 entries (1 files):
- animals-3226344-supplementary.pdf
